# Supplementary material for: Sequential Therapy with Saratin, Bevacizumab and Ilomastat to Prolong Bleb Function following Glaucoma Filtration Surgery in a Rabbit Model
Source: PLoS One. 2015 Sep 22;10(9):e0138054. doi: 10.1371/journal.pone.0138054 (PMC4578880; doi:10.1371/journal.pone.0138054)
Supplement: S1 Dataset — Sheet 1: Summary of Individual Eye Pressure Data; Sheet 2: Summary of Individual Length of Bleb Survival. (XLSX) [file pone.0138054.s001.xlsx]

## Sheet: Eye Pressure
Color	Blue= Saratin/Avastin/Ilomastat					Orange= BSS			Green= Saratin/Ilomastat				Red= Mito
	Animal		11D-40			11D-41			11D-42			11D-43			11D-44			11D-45			11D-46			11D-47			11D-48			11D-49			11D-50			11D-51			11D-52			11D-53			11D-54			11D-55
		Eye			Days Post-Op			Days Post-Op			Days Post-op			Days Post-Op			Days Post-Op			Days Post-Op			Days Post-Op			Days Post-Op			Days Post-Op			Days Post-Op			Days Post Op			Days Post-Op			Days Post-Op			Days Post Op			Days Post-Op
Date			Tonovet	Tonopen		Tonovet	Tonopen		Tonovet	Tonopen		Tonovet	Tonopen		Tonovet	Tonopen		Tonovet	Tonopen		Tonovet	Tonopen		Tonovet	Tonopen		Tonovet	Tonopen		Tonovet	Tonopen		Tonovet	Tonopen		Tonovet	Tonopen		Tonovet	Tonopen		Tonovet	Tonopen		Tonovet	Tonopen		Tonovet	Tonopen
		Right	20		19	20		19	19		18	19		18	21		15	13		15	21		12
			21			21			18			24			20			13			20
			21			20			18			24			21			14			24
		Left	22			21			17			23			20			12			23
			18			18			16			23			18			12			22
			20			17			15			24			18			11			22
2011-06-01		Right																						24		13	32		13	20		13	20		13
																								21			32			19			19
																								23			30			19			20
		Left																						16			24			19			11
																								19			24			21			10
																								17			24			18			11
2011-06-03		Right	26		22	20		22	19		21	15		21	17		18	13		18	15		15	25		15	21		15	31		15	15		15
			27			19			20			19			20			14			16			27			22			26			20
			28			19			18			19			18			14			17			27			20			24			20
		Left	16			23			21			27			15			23			11			22			21			21			20
			16			24			21			29			16			23			11			25			20			21			16
			16			26			20			28			16			23			11			21			20			26			17
2011-06-06		Right	12	14	25	16	15	25	22	16	24	17	11	24	20	14	21	10	11	21	12	18	18
			14	17		16	16		20	14		13	14		16	13		10	9		14	18
			13	14		17			19	13		14	15		19	12		10	10		10
		Left	16	20		13	15		18	15		16	11		21	16		9	10		14	18
			21	16		13	15		19	11		15	9		22	20		9	10		13	14
			17	15		15			16	10		14	12		21	14		8	8		16
2011-06-07		Right																						13	13	19	15	14	19	14	14	19	13	22	19
																								14	8		18	13		13	16		12
																								18			15	13		12			12
		Left																						15	13		17	16		12	10		20	15
																								15	15		17	13		14	10		19	17
																								14			16	12		15			19
2011-06-10		Right				22	10	29							10	18	25	10	30	25	17	25	22	23	15	22	24	17	22	23	21	22	20	21	22
						16	12								16	20		14			15	17		21	10		19	11		19	13		16	26
						19									16	24		13			16	16		21	9		20	10		18	17		17
		Left				16	12								18	14		11	9		11	13		23	21		21	14		21	26		17	19
						20	10								17	16		11	9		12	13		21	21		21	13		23	23		22	22
						23									17	14		12	9		12	13		21	13		23	13		17	13		22	17
2011-06-13		Right				21	22	32																13	23	25	18	31	25	14	29	25
						18	18																	13	23		20	32		14	33
						18	29																	13	37		20			16	24
		Left				18	15																	18	14		15	41		15	17
						15	14																	13	11		17	12		16	16
						14	18																	13	12		19	35		20	18
2011-06-17		Right																22	39	32	24	24	29	24	35	29	21	21	29	15	30	29				17	34	7	22	30	7	16	36	7	17	15	7
																		22	30		24	22		23	48		19	25		14	33					16	18		19	24		14	22		22	16
																		22	22		23	20		23	31		20			12						14	20		17	33		15	21		22
		Left																17	24		18	22		21	34		24	21		13	13					15	20		19	22		19	24		19	15
																		20	28		14	21		23	19		23	24		12	11					20	12		20	15		17	21		16	12
																		21	25		14	15		25	23		23			11	11					17	18		19	20		17	19		17	13
2011-06-20		Right																14	20	35	26	26	32	18	23	32	20	15	32	21	21	32				18	25	10	14	33	10	22	27	10	18	28	10
																		16	18		23	26		19	17		20			17	20					16	26		15	34		22	23		25	28
																		15	19		23	18		14	28		18			12						15			13			22	23		28	33
		Left																17	17		20	15		18	19		17	19		15	19					17	16		13	15		21	30		21	29
																		15	12		22	12		17	18		16	16		14	13					16	13		11	12		21	30		20	24
																		12	12		19	12		18	15		15	12		12	14					16	14		13	11		19	31		21	23
2011-06-22		Right																			19	19	34	17	11	34										19	13	12	27	29	12	20	22	12	20	19	12	13	8
																					16	16		14	9											15	15		24	24		19	18		19	15		11	12
																					17	13		14												14			24	22		17	19		19	13		15	7
		Left																			21	15		13	12											10	13		20	19		25	19		20	24		11	11
																					22	19		14	12											10	13		20	13		28	20		21	21		9	9
																					24	25		12												10	11		19	14		25	20		18	20		7	8
2011-06-24		Right																			24	23	36	16	21	36										21	20	14	24	33	14	19	25	14	17	25	14	11	27
																					22	22		12	28											16	16		26	26		20	22		16	20		13	28
																					25	24		11	28												17		12	30		21	24		18	19		10	20
		Left																			19	30		16	22											18	25		18	22		27	26		23	29		13	16
																					23	27		14	28											17	20		23	18		24	27		25	26		11	15
																					23	25		13	30											18	19		17	21		22	24		21	25		12
2011-06-29		Right																			26	23	41													23	23	19	26	16	19	20	24	19	27	24	19	18	17
																					25	19														22	23		28	16		19	19		26	25		18	16
																					23	19														20	21		25	16		18	17		25	30		17	13
		Left																			23	22														19	23		21	31		19	22		24	23		19	13
																					20	18														17	21		23	20		19	21		24	22		19	13
																					19	16														16	15		21	19		19	19		26	22		14	14
2011-07-01		Right																			11	17	43													25	23	21	27	22	21	25	20	21	18	18	21	20	28
																					10	17														21	19		22	18		28	21		29	24		21	21
																					11	15														19	22		18	21		31	19		32	28		19	16
		Left																			11	18														28	15		20	17		24	23		16	23		16	14
																					11	16														23	13		25	17		24	19		28	21		15	14
																					11	13														21	13		27	17		24	20		26	21		15	15
2011-07-05		Right																			24	25	47													19	34	25				22	25	25	24	26	25	16	17
																					21	14														17	22					19	22		26	30		15	12
																					19	13														17	19					18	19		25	33		14	11
		Left																			18	18														18	20					23	21		25	30		12	16
																					17	19														20	15					21	26		21	25		12	14
																					15	18														22	14					19	23		21	23		12	16
2011-07-08		Right																			21	14	50																			29	21	28	32	19	28	16	12
																					24	13																				25	15		29	16		13	11
																					22	14																				17	17		28	20		11	9
		Left																			22	16																				22	22		26	18		17	12
																					18	14																				21	19		26	17		19	12
																					14	14																				20	20		24	15		13	12
2011-07-11		Right																			23	14	53																			16	19	31				15
																					20	12																				20	23
																					21	12																				16	17
		Left																			16	14																				13	12					14
																					16	14																				13	17
																					18	14																				12	8
2011-07-15		Right																			24	10	57																			18	17	35				13	14
																					22	6																				17	14					10	14
																					24	6																										7
		Left																			9	11																				14	11					10	13
																					17	7																				22	17					9	14
																					10	5																				21	10					18
2011-07-18		Right																			24	21	60																			21	16	38				16	9
																					21	16																				21	27					14	9
																					20	16																				17	22					15	11
		Left																			23	19																				22	20					13	8
																					19	15																				19	18					14	9
																					19	15																				19	14					16	8
2011-07-20		Right																			21	19	62																			25	22	40
																					24	20																				25	18
																					24	18																				24	18
		Left																			18	17																				22	21
																					18	17																				20	15
																					15	14																				19	15
2011-07-22		Right																			24	21	64																			20	20	42
																					24	17																				20	14
																					23	18																				21	18
		Left																			21	25																				26	21
																					22	24																				25	19
																					24	28																				24	19
[truncated: 19 more columns]

## Sheet: Bleb Survival
Individual Animal - Length of Bleb Survival
	Group 1	Saratin/Avastin/Ilomastat	Group 2	Saratin/Ilomastat	Group 3	BSS	Group 4	MMC
		POD		POD		POD		POD
		25		29		19		32
		40		21		18		45
		17		25		25		34
		31		21		19		19
		32		25		15
		29		32		22
Avg:		29		25.5		19.6667		32.5
StDev:		7		3.98957		3.14466		9.23309
