# Supplementary material for: Sequential Therapy with Saratin, Bevacizumab and Ilomastat to Prolong Bleb Function following Glaucoma Filtration Surgery in a Rabbit Model
Source: PLoS One. 2015 Sep 22;10(9):e0138054. doi: 10.1371/journal.pone.0138054 (PMC4578880; doi:10.1371/journal.pone.0138054)
Supplement: S1 Photoset — (ZIP) [file pone.0138054.s002.zip]

Archive with 16 entries (16 files):
- Multi Tx for Paper - BSS pics/IMG_1463.JPG
- Multi Tx for Paper - BSS pics/IMG_1466 - Copy.JPG
- Multi Tx for Paper - BSS pics/IMG_2121.JPG
- Multi Tx for Paper - BSS pics/IMG_6100.JPG
- Multi Tx for Paper - BSS pics/IMG_6102.JPG
- Multi Tx for Paper - BSS pics/IMG_6103.JPG
- Multi Tx for Paper - BSS pics/IMG_6116.JPG
- Multi Tx for Paper - BSS pics/IMG_6118.JPG
- Multi Tx for Paper - BSS pics/IMG_6207.JPG
- Multi Tx for Paper - BSS pics/IMG_6208.JPG
- Multi Tx for Paper - BSS pics/IMG_6209.JPG
- Multi Tx for Paper - BSS pics/IMG_6211.JPG
- Multi Tx for Paper - BSS pics/IMG_6213.JPG
- Multi Tx for Paper - BSS pics/IMG_6216.JPG
- Multi Tx for Paper - BSS pics/IMG_6234.JPG
- Multi Tx for Paper - BSS pics/IMG_6238.JPG
