# Supplementary material for: Sequential Therapy with Saratin, Bevacizumab and Ilomastat to Prolong Bleb Function following Glaucoma Filtration Surgery in a Rabbit Model
Source: PLoS One. 2015 Sep 22;10(9):e0138054. doi: 10.1371/journal.pone.0138054 (PMC4578880; doi:10.1371/journal.pone.0138054)
Supplement: S2 Photoset — (ZIP) [file pone.0138054.s003.zip]

Archive with 25 entries (25 files):
- Multi Tx for Paper - MMC pics 1/IMG_1348.JPG
- Multi Tx for Paper - MMC pics 1/IMG_1349.JPG
- Multi Tx for Paper - MMC pics 1/IMG_1984.JPG
- Multi Tx for Paper - MMC pics 1/IMG_1986.JPG
- Multi Tx for Paper - MMC pics 1/IMG_2357.JPG
- Multi Tx for Paper - MMC pics 1/IMG_2360.JPG
- Multi Tx for Paper - MMC pics 1/IMG_6108.JPG
- Multi Tx for Paper - MMC pics 1/IMG_6109.JPG
- Multi Tx for Paper - MMC pics 1/IMG_6110.JPG
- Multi Tx for Paper - MMC pics 1/IMG_6111.JPG
- Multi Tx for Paper - MMC pics 1/IMG_6112.JPG
- Multi Tx for Paper - MMC pics 1/IMG_6113.JPG
- Multi Tx for Paper - MMC pics 1/IMG_6114.JPG
- Multi Tx for Paper - MMC pics 1/IMG_6115.JPG
- Multi Tx for Paper - MMC pics 1/IMG_6116.JPG
- Multi Tx for Paper - MMC pics 1/IMG_6117.JPG
- Multi Tx for Paper - MMC pics 1/IMG_6118.JPG
- Multi Tx for Paper - MMC pics 1/IMG_6149.JPG
- Multi Tx for Paper - MMC pics 1/IMG_6150.JPG
- Multi Tx for Paper - MMC pics 1/IMG_6151.JPG
- Multi Tx for Paper - MMC pics 1/IMG_6152.JPG
- Multi Tx for Paper - MMC pics 1/IMG_6153.JPG
- Multi Tx for Paper - MMC pics 1/IMG_6154.JPG
- Multi Tx for Paper - MMC pics 1/IMG_6155.JPG
- Multi Tx for Paper - MMC pics 1/IMG_6156.JPG
