# Supplementary material for: Sequential Therapy with Saratin, Bevacizumab and Ilomastat to Prolong Bleb Function following Glaucoma Filtration Surgery in a Rabbit Model
Source: PLoS One. 2015 Sep 22;10(9):e0138054. doi: 10.1371/journal.pone.0138054 (PMC4578880; doi:10.1371/journal.pone.0138054)
Supplement: S3 Photoset — (ZIP) [file pone.0138054.s004.zip]

Archive with 22 entries (22 files):
- Multi Tx for Paper - MMC pics 2/IMG_6157.JPG
- Multi Tx for Paper - MMC pics 2/IMG_6158.JPG
- Multi Tx for Paper - MMC pics 2/IMG_6159.JPG
- Multi Tx for Paper - MMC pics 2/IMG_6189.JPG
- Multi Tx for Paper - MMC pics 2/IMG_6190.JPG
- Multi Tx for Paper - MMC pics 2/IMG_6191.JPG
- Multi Tx for Paper - MMC pics 2/IMG_6192.JPG
- Multi Tx for Paper - MMC pics 2/IMG_6193.JPG
- Multi Tx for Paper - MMC pics 2/IMG_6218.JPG
- Multi Tx for Paper - MMC pics 2/IMG_6219.JPG
- Multi Tx for Paper - MMC pics 2/IMG_6220.JPG
- Multi Tx for Paper - MMC pics 2/IMG_6221.JPG
- Multi Tx for Paper - MMC pics 2/IMG_6222.JPG
- Multi Tx for Paper - MMC pics 2/IMG_6223.JPG
- Multi Tx for Paper - MMC pics 2/IMG_6250.JPG
- Multi Tx for Paper - MMC pics 2/IMG_6251.JPG
- Multi Tx for Paper - MMC pics 2/IMG_6252.JPG
- Multi Tx for Paper - MMC pics 2/IMG_6253.JPG
- Multi Tx for Paper - MMC pics 2/IMG_6254.JPG
- Multi Tx for Paper - MMC pics 2/IMG_6255.JPG
- Multi Tx for Paper - MMC pics 2/IMG_6256.JPG
- Multi Tx for Paper - MMC pics 2/IMG_6257.JPG
