# Supplementary material for: Sequential Therapy with Saratin, Bevacizumab and Ilomastat to Prolong Bleb Function following Glaucoma Filtration Surgery in a Rabbit Model
Source: PLoS One. 2015 Sep 22;10(9):e0138054. doi: 10.1371/journal.pone.0138054 (PMC4578880; doi:10.1371/journal.pone.0138054)
Supplement: S4 Photoset — (ZIP) [file pone.0138054.s005.zip]

Archive with 18 entries (18 files):
- Multi Tx for Paper - SaratinIlomastat pics 1/IMG_1590.JPG
- Multi Tx for Paper - SaratinIlomastat pics 1/IMG_1591.JPG
- Multi Tx for Paper - SaratinIlomastat pics 1/IMG_1592.JPG
- Multi Tx for Paper - SaratinIlomastat pics 1/IMG_2176.JPG
- Multi Tx for Paper - SaratinIlomastat pics 1/IMG_2177.JPG
- Multi Tx for Paper - SaratinIlomastat pics 1/IMG_2178.JPG
- Multi Tx for Paper - SaratinIlomastat pics 1/IMG_2570.JPG
- Multi Tx for Paper - SaratinIlomastat pics 1/IMG_2571.JPG
- Multi Tx for Paper - SaratinIlomastat pics 1/IMG_2572.JPG
- Multi Tx for Paper - SaratinIlomastat pics 1/IMG_6095.JPG
- Multi Tx for Paper - SaratinIlomastat pics 1/IMG_6096.JPG
- Multi Tx for Paper - SaratinIlomastat pics 1/IMG_6097.JPG
- Multi Tx for Paper - SaratinIlomastat pics 1/IMG_6098.JPG
- Multi Tx for Paper - SaratinIlomastat pics 1/IMG_6099.JPG
- Multi Tx for Paper - SaratinIlomastat pics 1/IMG_6224.JPG
- Multi Tx for Paper - SaratinIlomastat pics 1/IMG_6225.JPG
- Multi Tx for Paper - SaratinIlomastat pics 1/IMG_6226.JPG
- Multi Tx for Paper - SaratinIlomastat pics 1/IMG_6227.JPG
