# Supplementary material for: Sequential Therapy with Saratin, Bevacizumab and Ilomastat to Prolong Bleb Function following Glaucoma Filtration Surgery in a Rabbit Model
Source: PLoS One. 2015 Sep 22;10(9):e0138054. doi: 10.1371/journal.pone.0138054 (PMC4578880; doi:10.1371/journal.pone.0138054)
Supplement: S5 Photoset — (ZIP) [file pone.0138054.s006.zip]

Archive with 20 entries (20 files):
- Multi Tx for Paper - SaratinIlomastat pics 2/IMG_6228.JPG
- Multi Tx for Paper - SaratinIlomastat pics 2/IMG_6229.JPG
- Multi Tx for Paper - SaratinIlomastat pics 2/IMG_6230.JPG
- Multi Tx for Paper - SaratinIlomastat pics 2/IMG_6231.JPG
- Multi Tx for Paper - SaratinIlomastat pics 2/IMG_6232.JPG
- Multi Tx for Paper - SaratinIlomastat pics 2/IMG_6233.JPG
- Multi Tx for Paper - SaratinIlomastat pics 2/IMG_6266.JPG
- Multi Tx for Paper - SaratinIlomastat pics 2/IMG_6267.JPG
- Multi Tx for Paper - SaratinIlomastat pics 2/IMG_6268.JPG
- Multi Tx for Paper - SaratinIlomastat pics 2/IMG_6269.JPG
- Multi Tx for Paper - SaratinIlomastat pics 2/IMG_6270.JPG
- Multi Tx for Paper - SaratinIlomastat pics 2/IMG_6271.JPG
- Multi Tx for Paper - SaratinIlomastat pics 2/IMG_6272.JPG
- Multi Tx for Paper - SaratinIlomastat pics 2/IMG_6273.JPG
- Multi Tx for Paper - SaratinIlomastat pics 2/IMG_6274.JPG
- Multi Tx for Paper - SaratinIlomastat pics 2/IMG_6275.JPG
- Multi Tx for Paper - SaratinIlomastat pics 2/IMG_6293.JPG
- Multi Tx for Paper - SaratinIlomastat pics 2/IMG_6294.JPG
- Multi Tx for Paper - SaratinIlomastat pics 2/IMG_6295.JPG
- Multi Tx for Paper - SaratinIlomastat pics 2/IMG_6296.JPG
