# Supplementary material for: Sequential Therapy with Saratin, Bevacizumab and Ilomastat to Prolong Bleb Function following Glaucoma Filtration Surgery in a Rabbit Model
Source: PLoS One. 2015 Sep 22;10(9):e0138054. doi: 10.1371/journal.pone.0138054 (PMC4578880; doi:10.1371/journal.pone.0138054)
Supplement: S6 Photoset — (ZIP) [file pone.0138054.s007.zip]

Archive with 20 entries (20 files):
- Multi Tx for Paper - SaratinIlomastatAvastin pics 1/IMG_1342.JPG
- Multi Tx for Paper - SaratinIlomastatAvastin pics 1/IMG_2342.JPG
- Multi Tx for Paper - SaratinIlomastatAvastin pics 1/IMG_2343.JPG
- Multi Tx for Paper - SaratinIlomastatAvastin pics 1/IMG_2344.JPG
- Multi Tx for Paper - SaratinIlomastatAvastin pics 1/IMG_2481.JPG
- Multi Tx for Paper - SaratinIlomastatAvastin pics 1/IMG_2485.JPG
- Multi Tx for Paper - SaratinIlomastatAvastin pics 1/IMG_6138.JPG
- Multi Tx for Paper - SaratinIlomastatAvastin pics 1/IMG_6139.JPG
- Multi Tx for Paper - SaratinIlomastatAvastin pics 1/IMG_6140.JPG
- Multi Tx for Paper - SaratinIlomastatAvastin pics 1/IMG_6141.JPG
- Multi Tx for Paper - SaratinIlomastatAvastin pics 1/IMG_6142.JPG
- Multi Tx for Paper - SaratinIlomastatAvastin pics 1/IMG_6143.JPG
- Multi Tx for Paper - SaratinIlomastatAvastin pics 1/IMG_6144.JPG
- Multi Tx for Paper - SaratinIlomastatAvastin pics 1/IMG_6145.JPG
- Multi Tx for Paper - SaratinIlomastatAvastin pics 1/IMG_6146.JPG
- Multi Tx for Paper - SaratinIlomastatAvastin pics 1/IMG_6147.JPG
- Multi Tx for Paper - SaratinIlomastatAvastin pics 1/IMG_6148.JPG
- Multi Tx for Paper - SaratinIlomastatAvastin pics 1/IMG_6195.JPG
- Multi Tx for Paper - SaratinIlomastatAvastin pics 1/IMG_6196.JPG
- Multi Tx for Paper - SaratinIlomastatAvastin pics 1/IMG_6197.JPG
