# Supplementary material for: Sequential Therapy with Saratin, Bevacizumab and Ilomastat to Prolong Bleb Function following Glaucoma Filtration Surgery in a Rabbit Model
Source: PLoS One. 2015 Sep 22;10(9):e0138054. doi: 10.1371/journal.pone.0138054 (PMC4578880; doi:10.1371/journal.pone.0138054)
Supplement: S7 Photoset — (ZIP) [file pone.0138054.s008.zip]

Archive with 24 entries (24 files):
- Multi Tx for Paper - SaratinIlomastatAvastin pics 2/IMG_6198.JPG
- Multi Tx for Paper - SaratinIlomastatAvastin pics 2/IMG_6199.JPG
- Multi Tx for Paper - SaratinIlomastatAvastin pics 2/IMG_6200.JPG
- Multi Tx for Paper - SaratinIlomastatAvastin pics 2/IMG_6297.JPG
- Multi Tx for Paper - SaratinIlomastatAvastin pics 2/IMG_6298.JPG
- Multi Tx for Paper - SaratinIlomastatAvastin pics 2/IMG_6299.JPG
- Multi Tx for Paper - SaratinIlomastatAvastin pics 2/IMG_6300.JPG
- Multi Tx for Paper - SaratinIlomastatAvastin pics 2/IMG_6301.JPG
- Multi Tx for Paper - SaratinIlomastatAvastin pics 2/IMG_6302.JPG
- Multi Tx for Paper - SaratinIlomastatAvastin pics 2/IMG_6303.JPG
- Multi Tx for Paper - SaratinIlomastatAvastin pics 2/IMG_6304.JPG
- Multi Tx for Paper - SaratinIlomastatAvastin pics 2/IMG_6305.JPG
- Multi Tx for Paper - SaratinIlomastatAvastin pics 2/IMG_6306.JPG
- Multi Tx for Paper - SaratinIlomastatAvastin pics 2/IMG_6307.JPG
- Multi Tx for Paper - SaratinIlomastatAvastin pics 2/IMG_6320.JPG
- Multi Tx for Paper - SaratinIlomastatAvastin pics 2/IMG_6321.JPG
- Multi Tx for Paper - SaratinIlomastatAvastin pics 2/IMG_6322.JPG
- Multi Tx for Paper - SaratinIlomastatAvastin pics 2/IMG_6323.JPG
- Multi Tx for Paper - SaratinIlomastatAvastin pics 2/IMG_6324.JPG
- Multi Tx for Paper - SaratinIlomastatAvastin pics 2/IMG_6325.JPG
- Multi Tx for Paper - SaratinIlomastatAvastin pics 2/IMG_6326.JPG
- Multi Tx for Paper - SaratinIlomastatAvastin pics 2/IMG_6327.JPG
- Multi Tx for Paper - SaratinIlomastatAvastin pics 2/IMG_6328.JPG
- Multi Tx for Paper - SaratinIlomastatAvastin pics 2/IMG_6329.JPG
